# Supplementary material for: Cul4A overexpression associated with Gli1 expression in malignant pleural mesothelioma
Source: J Cell Mol Med. 2015 Jul 27;19(10):2385–96. doi: 10.1111/jcmm.12620 (PMC4594680; doi:10.1111/jcmm.12620)
Supplement: Supplementary file 4 [file jcmm0019-2385-sd4.xlsx]

## Sheet: Supplementary T1
Supplementary Table 1. Comparison of identified Cul4A copy number, Cul4A protein expression, and Gli1 protein expression in the analyzed mesothelioma tumors, mesothelioma cell lines, and normal pleural tissues.
	Sample No	Cul4A copy number	IHC of anti-Cul4A	IHC of anti-Gli1	Tumor phenotypes
normal pleural tissue	NP1	2	-	-	Normal tissue
	NP2	2	-	-	Normal tissue
	NP3	NA	-	-	Normal tissue
	NP4	NA	-	-	Normal tissue
	NP5	NA	-	NA	Normal tissue
	NP6	NA	+	-	Normal tissue
	NP7	2	+	+	Normal tissue
	NP8	3	++	++	Normal tissue
	NP9	NA	++	NA	Normal tissue
	NP10	2	+++	-	Normal tissue
	Normal lung	2	-	+	Normal tissue
mesothelioma tumors	T1	2	-	++	NA
	T2	3	-	+++	NA
	T3	NA	-	+	Mesothelioma-Epithelioid
	T4	NA	-	+	Mesothelioma-Epithelioid
	T5	NA	-	-	NA
	T6	NA	-	+++	Mesothelioma-Epithelioid
	T7	NA	-	NA	Mesothelioma-Epithelioid
	T8	2	+	-	Mesothelioma-Biphasic
	T9	2	+	-	Mesothelioma-Sarcomatous
	T10	2	+	-	Mesothelioma-Epithelioid
	T11	2	+	+	Mesothelioma-Epithelioid
	T12	2	+	+	NA
	T13	2	+	+	Mesothelioma-Epithelioid
	T14	2	+	+	Mesothelioma-Epithelioid
	T15	2	+	++	NA
	T16	2	+	++	NA
	T17	3	+	+	Mesothelioma-Biphasic
	T18	3	+	+	Mesothelioma-Epithelioid
	T19	3	+	+++	NA
	T20	4	+	-	Mesothelioma-Biphasic
	T21	NA	+	+	Mesothelioma-Epithelioid
	T22	2	++	-	Mesothelioma-Epithelioid
	T23	2	++	-	Mesothelioma-Epithelioid
	T24	2	++	-	Mesothelioma-Epithelioid
	T25	2	++	-	Mesothelioma-Epithelioid
	T26	2	++	-	Mesothelioma-Epithelioid
	T27	2	++	-	Mesothelioma-Epithelioid
	T28	2	++	-	Mesothelioma-Biphasic
	T29	2	++	-	Mesothelioma-Epithelioid
	T30	2	++	-	Mesothelioma-Epithelioid
	T31	2	++	-	Mesothelioma-Epithelioid
	T32	2	++	-	Mesothelioma-Epithelioid
	T33	2	++	-	Mesothelioma-Epithelioid
	T34	2	++	-	NA
	T35	2	++	-	Mesothelioma-Biphasic
	T36	2	++	+	Mesothelioma-Epithelioid
	T37	2	++	++	Mesothelioma-Epithelioid
	T38	2	++	+++	Mesothelioma-Epithelioid
	T39	3	++	+	Mesothelioma-Epithelioid
	T40	3	++	+	Mesothelioma-Biphasic
	T41	3	++	+	NA
	T42	3	++	+	NA
	T43	3	++	+	NA
	T44	4	++	+	Mesothelioma-Epithelioid
	T45	NA	++	+	Mesothelioma-Epithelioid
	T46	NA	++	+	Mesothelioma-Sarcomatous
	T47	NA	++	++	Mesothelioma-Biphasic
	T48	NA	++	++	Mesothelioma-Epithelioid
	T49	NA	++	+++	Mesothelioma-Epithelioid
	T50	NA	++	+++	NA
	T51	2	+++	-	Mesothelioma-Epithelioid
	T52	2	+++	-	Mesothelioma-Epithelioid
	T53	2	+++	+	Mesothelioma-Epithelioid
	T54	2	+++	+	Mesothelioma-Epithelioid
	T55	2	+++	+	Mesothelioma-Epithelioid
	T56	2	+++	+	Mesothelioma-Epithelioid
	T57	2	+++	+	NA
	T58	2	+++	+	NA
	T59	2	+++	+	NA
	T60	2	+++	++	Mesothelioma-Epithelioid
	T61	2	+++	++	NA
	T62	2	+++	++	NA
	T63	3	+++	+	Mesothelioma-Epithelioid
	T64	3	+++	++	Mesothelioma-Epithelioid
	T65	3	+++	++	NA
	T66	3	+++	++	Mesothelioma-Epithelioid
	T67	3	+++	++	NA
	T68	3	+++	++	NA
	T69	3	+++	++	NA
	T70	NA	+++	+++	Mesothelioma-Epithelioid
	T71	NA	+++	+++	Mesothelioma-Epithelioid
	T72	NA	+++	+++	Mesothelioma-Epithelioid
	T73	2	NA	-	Mesothelioma-Biphasic
mesothelioma cells	H28	4	+++	+	Mesothelioma-Epithelioid
	211H	3	+++	+	Mesothelioma-Biphasic
	MS-1	4	+++	++	Mesothelioma-Biphasic
	H226	3	+++	++	Mesothelioma-Epithelioid
	H2452	3	+++	+++	Mesothelioma-Epithelioid
	H290	3	+++	++	Mesothelioma-Epithelioid
NP =normal pleural tissue; T =tumour tissue; NA = missing sample or information; IHC =immunohistochemistry; − =no stain; + =weak stain; ++ =moderate stain; +++ =strong stain
